# Supplementary material for: A data-driven model of brain volume changes in progressive supranuclear palsy
Source: Brain Commun. 2022 Apr 14;4(3):fcac098. doi: 10.1093/braincomms/fcac098 (PMC9118104; doi:10.1093/braincomms/fcac098)
Supplement: fcac098_Supplementary_Data [file fcac098_supplementary_data.zip]

Archive with 7 entries (7 files):
- Original Submission - Decision Letter.pdf
- Original Submission -Author's Response.pdf
- Original Submission.pdf
- Revision 1 - Decision Letter.pdf
- Supplementary_Figure_Legends.docx
- Supplementary_Material.docx
- SupplementaryTable1.docx
